# Supplementary material for: Meperidine compared to morphine for rigors associated with monoclonal antibody-related infusion reactions
Source: J Oncol Pharm Pract. 2024 Jun 17;31(5):775–9. doi: 10.1177/10781552241259986 (PMC12198456; doi:10.1177/10781552241259986)
Supplement: sj-xlsx-1-opp-10.1177_10781552241259986 - Supplemental material for Meperidine compared to morphine for rigors associated with monoclonal antibody-related infusion reactions [file sj-xlsx-1-opp-10.1177_10781552241259986.xlsx]

## Sheet: DATA
Event ID #	Treatment group (meperidine or morphine)	Sex (M/F)	History of opioid allergy? (Y/N)	Monoclonal antibody	Diagnosis	Number of doses required to abort rigors	Benadryl given for infusion reaction?	Naloxone administration required	Reaction within first two doses? (Y/N)	If yes, dose #1 or dose #2?	Documented "sedation" within EMR	Infusion Rxn Grade	CrCl < 50	Age at time of reaction(years)
1	Morphine	F	Yes	Rituximab	Lymphoma	2	Yes	No	Yes	Dose #1	No	2	Yes	74
2	Morphine	M	No	Rituximab	MS	1	Yes	No	Yes	Dose #1	No	2	Yes	26
3	Morphine	M	Yes	Rituximab	DLBCL	6	Yes	No	No	--	No	3	No	32
4	Morphine	M	No	Rituximab	DLBCL	1	Yes	No	Yes	Dose #1	No	2	No	70
5	Morphine	M	No	Rituximab	DLBCL	1	Yes	No	Yes	Dose #1	No	2	No	69
6	Morphine	F	No	Obintuzumab	CLL	1	Yes	No	Yes	Dose #1	No	2	No	87
7	Morphine	F	No	Rituximab	DLBCL	2	Yes	No	No	--	No	2	Yes	58
8	Morphine	F	No	Rituximab	DLBCL	1	Yes	No	Yes	Dose #1	No	2	Yes	66
9	Morphine	F	No	Obintuzumab	CLL	1	Yes	No	Yes	Dose #1	No	2	Yes	81
10	Morphine	M	No	Rituximab	PCNSL	1	Yes	No	No	--	No	2	Yes	64
11	Morphine	M	No	Rituximab	DLBCL	1	Yes	No	Yes	Dose #1	No	2	Yes	20
12	Morphine	F	No	Rituximab	ALL	1	Yes	No	Yes	Dose #1	No	2	Yes	64
13	Morphine	F	No	Rituximab	PCNSL	1	Yes	No	Yes	Dose #1	No	2	No	69
14	Morphine	M	No	Obintuzumab	CLL	1	Yes	No	Yes	Dose #1	No	2	No	77
15	Morphine	M	No	Obintuzumab	CLL	1	Yes	No	Yes	Dose #1	No	2	No	79
16	Morphine	M	No	Rituximab	Waldenstrom's macroglobulinemia	1	Yes	No	Yes	Dose #1	No	2	Yes	56
17	Meperidine	M	No	Rituximab	DLBCL	1	Yes	No	Yes	Dose #1	No	2	No	82
18	Meperidine	M	No	Rituximab	DLBCL	1	Yes	No	Yes	Dose #1	No	2	Yes	85
19	Meperidine	M	No	Rituximab	ALL	2	Yes	No	Yes	Dose #1	No	2	No	35
20	Meperidine	F	No	Rituximab	DLBCL	1	Yes	No	Yes	Dose #1	No	2	Yes	63
21	Meperidine	M	No	Rituximab	Waldenstrom's macroglobulinemia	1	Yes	No	No	--	No	2	No	71
22	Meperidine	M	Yes	Rituximab	Hairy Cell Leukemia	1	Yes	No	No	--	Yes	2	No	72
23	Meperidine	M	No	Rituximab	DLBCL	1	Yes	No	Yes	Dose #1	No	2	No	65
24	Meperidine	M	No	Rituximab	CLL	1	Yes	No	Yes	Dose #1	No	2	No	58
25	Meperidine	M	No	Rituximab	Mantle Cell Lymphoma	2	Yes	No	Yes	Dose #1	No	2	No	71
26	Meperidine	M	No	Obintuzumab	CLL	1	Yes	No	Yes	Dose #1	No	2	Yes	77
27	Meperidine	M	No	Rituximab	Mantle Cell Lymphoma	1	Yes	No	Yes	Dose #1	No	2	No	75
28	Meperidine	M	No	Rituximab	Mantle Cell Lymphoma	1	Yes	No	Yes	Dose #1	No	2	No	69
29	Meperidine	M	No	Obintuzumab	CLL	1	Yes	No	No	--	No	2	No	56
30	Meperidine	M	No	Rituximab	DLBCL	2	Yes	No	Yes	Dose #1	No	2	No	65
31	Meperidine	M	No	Rituximab	Waldenstrom's macroglobulinemia	1	Yes	No	Yes	Dose #2	No	2	No	75
32	Meperidine	M	Yes	Rituximab	DLBCL	1	Yes	No	Yes	Dose #1	No	2	No	67
33	Meperidine	M	No	Rituximab	CLL	2	Yes	No	No	--	No	2	No	62
34	Meperidine	F	No	Rituximab	DLBCL	1	Yes	No	Yes	Dose #1	No	2	Yes	68
35	Meperidine	M	No	Rituximab	Waldenstrom's macroglobulinemia	1	Yes	No	No	--	No	2	No	66
36	Meperidine	M	No	Rituximab	Follicular Lymphoma	1	Yes	No	Yes	Dose #1	Yes	2	No	58
37	Meperidine	M	No	Obintuzumab	CLL	1	Yes	No	Yes	Dose #1	No	2	No	63
38	Meperidine	M	No	Rituximab	Follicular Lymphoma	1	Yes	No	No	--	No	2	No	70
39	Meperidine	M	No	Rituximab	DLBCL	1	Yes	No	Yes	Dose #1	No	2	No	68
40	Meperidine	F	No	Rituximab	Autoimmune hemolytic anemia	1	Yes	No	Yes	Dose #1	No	2	No	18
41	Meperidine	M	No	Obintuzumab	CLL	3	Yes	No	Yes	Dose #1	Yes	3	No	83
42	Meperidine	F	No	Rituximab	DLBCL	1	Yes	No	Yes	Dose #1	No	2	No	68
43	Meperidine	M	No	Obintuzumab	CLL	1	Yes	No	Yes	Dose #1	Yes	2	Yes	68
44	Meperidine	M	Yes	Rituximab	DLBCL	1	Yes	No	Yes	Dose #1	No	2	No	49
45	Meperidine	M	No	Rituximab	DLBCL	2	Yes	No	Yes	Dose #1	No	2	No	78
46	Meperidine	F	No	Rituximab	ALL	1	Yes	No	Yes	Dose #1	No	2	No	59
47	Meperidine	M	No	Rituximab	ALL	1	Yes	No	Yes	Dose #1	No	2	Yes	37
48	Meperidine	M	No	Rituximab	ALL	1	Yes	No	Yes	Dose #1	No	2	No	57
49	Meperidine	F	Yes	Rituximab	ALL	1	Yes	No	Yes	Dose #1	No	2	No	65
50	Meperidine	M	No	Rituximab	ALL	1	Yes	No	Yes	Dose #1	No	2	Yes	63
51	Meperidine	M	No	Rituximab	DLBCL	1	Yes	No	Yes	Dose #1	No	2	Yes	93
52	Meperidine	F	No	Trastuzumab	Breast Cancer	1	Yes	No	No	--	No	2	No	53
53	Morphine	M	No	Rituximab	ALL	1	Yes	No	Yes	Dose #1	No	2	No	65
54	Morphine	M	No	Rituximab	ALL	1	Yes	No	Yes	Dose #1	No	2	No	59
55	Morphine	M	Yes	Rituximab	Marginal Zone Lymphoma	1	Yes	No	Yes	Dose #1	Yes	2	No	76
56	Morphine	M	No	Obintuzumab	Follicular Lymphoma	1	Yes	No	Yes	Dose #1	No	2	No	65
57	Meperidine	M	No	Obintuzumab	Mantle Cell Lymphoma	1	Yes	No	Yes	Dose #1	No	2	No	70
58	Meperidine	M	No	Rituximab	Waldenstrom's macroglobulinemia	1	Yes	No	No	--	No	2	No	76
59	Meperidine	M	No	Rituximab	Waldenstrom's macroglobulinemia	1	Yes	No	Yes	Dose #2	No	2	No	66
60	Meperidine	M	No	Rituximab	Follicular Lymphoma	1	Yes	No	No	--	No	2	No	70
61	Meperidine	M	No	Rituximab	Waldenstrom's macroglobulinemia	1	Yes	No	No	--	Yes	2	No	66
62	Meperidine	M	Yes	Rituximab	DLBCL	1	Yes	No	No	--	No	2	No	67
63	Meperidine	M	No	Rituximab	Follicular Lymphoma	1	Yes	No	No	--	No	2	No	70
64	Meperidine	M	No	Rituximab	Mantle Cell Lymphoma	2	Yes	No	No	--	No	2	No	72
65	Meperidine	M	No	Obintuzumab	CLL	1	Yes	No	Yes	Dose #1	No	2	No	63
66	Meperidine	M	No	Rituximab	Mantle Cell Lymphoma	1	Yes	No	No	--	No	2	No	73
67	Meperidine	M	No	Rituximab	Mantle Cell Lymphoma	1	Yes	No	No	--	No	2	No	73
68	Meperidine	M	No	Rituximab	Mantle Cell Lymphoma	1	Yes	No	No	--	No	2	No	73
69	Meperidine	M	No	Rituximab	Mantle Cell Lymphoma	2	Yes	No	No	--	No	2	No	73
70	Meperidine	F	No	Rituximab	CLL	1	Yes	No	Yes	Dose #2	No	2	No	56
71	Meperidine	M	No	Rituximab	CLL	2	Yes	No	Yes	Dose #1	No	2	Yes	77
72	Meperidine	M	No	Rituximab	CLL	1	Yes	No	Yes	Dose #2	No	2	Yes	77
73	Meperidine	M	No	Obintuzumab	CLL	1	Yes	No	Yes	Dose #1	No	2	No	81
74	Meperidine	M	No	Rituximab	CLL	1	Yes	No	Yes	Dose #2	No	2	No	65
75	Meperidine	M	No	Rituximab	CLL	2	Yes	No	Yes	Dose #1	No	2	No	64
76	Meperidine	M	No	Rituximab	CLL	2	Yes	No	No	--	No	2	No	64
77	Meperidine	M	No	Rituximab	Waldenstrom's macroglobulinemia	2	Yes	No	No	--	No	2	Yes	61
78	Meperidine	F	Yes	Rituximab	Mantle Cell Lymphoma	1	Yes	No	Yes	Dose #1	No	2	No	68
79	Meperidine	M	Yes	Rituximab	Mantle Cell Lymphoma	1	Yes	No	Yes	Dose #1	No	2	No	60
80	Meperidine	M	No	Rituximab	DLBCL	1	Yes	No	Yes	Dose #1	No	2	No	38
81	Meperidine	M	No	Rituximab	DLBCL	1	Yes	No	Yes	Dose #1	No	2	Yes	70
82	Meperidine	M	No	Rituximab	Marginal Zone Lymphoma	2	Yes	No	Yes	Dose #1	No	2	No	75
83	Meperidine	M	No	Rituximab	Marginal Zone Lymphoma	1	Yes	No	Yes	Dose #2	No	2	No	75
84	Meperidine	M	No	Obinutuzumab	Waldenstrom's macroglobulinemia	1	Yes	No	No	--	No	2	No	50
85	Meperidine	F	Yes	Daratumumab	Multiple Myeloma	1	Yes	No	Yes	Dose #1	No	2	Yes	68
86	Meperidine	M	No	Daratumumab	Multiple Myeloma	1	Yes	No	Yes	Dose #1	No	2	No	51
87	Meperidine	M	No	Rituximab	DLBCL	1	Yes	No	Yes	Dose #1	No	2	No	67
88	Meperidine	M	No	Rituximab	CLL	1	Yes	No	Yes	Dose #2	No	4	No	64
89	Meperidine	M	No	Daratumumab	Multiple Myeloma	1	Yes	No	Yes	Dose #1	No	2	Yes	86
90	Meperidine	F	No	Daratumumab	Multiple Myeloma	3	Yes	No	Yes	Dose #1	No	2	No	46
91	Meperidine	M	No	Rituximab	DLBCL	1	Yes	No	No	--	No	2	No	75
92	Morphine	M	No	Obinutuzumab	CLL	1	Yes	No	No	--	Yes	2	No	75
93	Meperidine	M	No	Rituximab	DLBCL	1	Yes	No	No	--	No	2	No	72
94	Meperidine	F	No	Rituximab	Follicular Lymphoma	1	Yes	No	No	--	No	2	No	59
95	Meperidine	M	Yes	Rituximab	Hairy Cell Leukemia	2	Yes	No	Yes	Dose #1	No	2	No	72
96	Meperidine	M	No	Rituximab	DLBCL	1	Yes	No	No	--	No	2	No	77
97	Meperidine	M	No	Rituximab	DLBCL	1	Yes	No	No	--	No	2	No	77
98	Meperidine	M	No	Rituximab	Mantle Cell Lymphoma	1	Yes	No	No	--	No	2	No	71
99	Meperidine	M	No	Rituximab	Mantle Cell Lymphoma	1	Yes	No	No	--	No	2	No	71
100	Meperidine	M	No	Rituximab	Mantle Cell Lymphoma	1	Yes	No	Yes	Dose #1	Yes	2	Yes	75
101	Meperidine	M	No	Rituximab	DLBCL	2	Yes	No	Yes	Dose #1	No	2	No	65
102	Meperidine	M	No	Rituximab	Follicular Lymphoma	1	Yes	No	No	--	No	2	No	70
103	Meperidine	F	No	Rituximab	DLBCL	1	Yes	No	Yes	Dose #1	No	2	No	63
104	Meperidine	M	No	Rituximab	Mantle Cell Lymphoma	1	Yes	No	Yes	Dose #1	No	2	Yes	71
105	Meperidine	M	No	Rituximab	B-cell ALL	1	Yes	No	Yes	Dose#1	No	4	No	73
106	Meperidine	M	No	Rituximab	CLL	1	Yes	No	Yes	Dose#1	No	2	No	72
107	Meperidine	M	No	Rituximab	CLL	1	Yes	No	Yes	Dose#1	No	2	No	70
108	Meperidine	M	No	Rituximab	DLBCL	1	Yes	No	No	--	No	2	Yes	74
109	Meperidine	F	No	Rituximab	ALPS	2	Yes	No	No	--	No	2	No	54
110	Meperidine	M	No	Rituximab	B-cell ALL	1	Yes	No	Yes	Dose#1	No	2	No	67
111	Meperidine	M	No	Obinutuzumab	CLL	1	Yes	No	Yes	Dose#1	No	2	No	63
112	Meperidine	F	Yes	Rituximab	B-cell ALL	1	Yes	No	Yes	Dose#1	No	2	No	68
113	Meperidine	F	No	Rituximab	DLBCL	1	Yes	No	Yes	Dose#1	Yes	2	No	59
114	Meperidine	M	No	Rituxumab	B-cell ALL	2	Yes	No	Yes	Dose#1	Yes	2	No	26
115	Meperidine	M	No	Rituxumab	Hemolytic Uremic Syndrome	1	Yes	No	No	--	No	2	Yes	52
116	Meperidine	F	Yes	Rituximab	DLBCL	1	Yes	No	Yes	Dose#1	No	2	No	44
117	Meperidine	M	No	Rituximab	DLBCL	1	Yes	No	Yes	Dose#1	No	2	No	70
118	Meperidine	F	No	Rituximab	Mantle Cell Lymphoma	1	Yes	No	Yes	Dose#1	No	2	No	63
119	Meperidine	M	No	Rituximab	DLBCL	1	Yes	No	No	--	No	2	No	59
120	Meperidine	M	No	Rituximab	Follicular Lymphoma	2	Yes	No	Yes	Dose#1	No	2	No	69
121	Meperidine	F	No	Rituximab	B-cell ALL	1	Yes	No	Yes	Dose#1	No	2	No	52
122	Meperidine	M	No	Rituximab	Mantle Cell Lymphoma	1	Yes	No	Yes	Dose#1	No	2	No	62
123	Meperidine	M	No	Rituximab	Waldenstrom macroglobulinemia	2	Yes	No	Yes	Dose#2	No	3	No	63
124	Meperidine	F	No	Rituximab	DLBCL	1	Yes	No	Yes	Dose#1	No	2	No	60
125	Meperidine	F	No	Rituximab	B-cell ALL	1	Yes	No	No	--	Yes	2	No	53
126	Meperidine	F	No	Rituximab	DLBCL	1	Yes	No	Yes	Dose#1	No	2	No	64
127	Meperidine	M	No	Ocrelizumab	Multiple Sclerosis	2	Yes	No	Yes	Dose#2	Yes	3	No	24
128	Meperidine	M	No	Rituximab	DLBCL	1	Yes	No	Yes	Dose#1	No	2	No	70
129	Meperidine	F	No	Rituximab	B-cell ALL	1	Yes	No	Yes	Dose#1	No	2	No	21
130	Meperidine	F	No	Rituximab	Rheumatoid arthritis	1	Yes	No	Yes	Dose#1	No	2	No	57
131	Meperidine	F	No	Rituximab	CLL	1	Yes	No	No	--	No	2	No	61
132	Meperidine	M	No	Rituximab	CLL	1	Yes	No	Yes	Dose#1	No	2	No	74
133	Meperidine	F	No	Rituximab	Marginal Zone Lymphoma	1	Yes	No	Yes	Dose#1	No	2	Yes	81
134	Meperidine	F	No	Rituximab	Marginal Zone Lymphoma	1	Yes	No	Yes	Dose#2	No	2	Yes	81
135	Meperidine	F	No	Rituximab	B-cell ALL	1	Yes	No	Yes	Dose#2	No	2	Yes	48
136	Meperidine	M	No	Rituximab	PTLD	3	Yes	No	Yes	Dose#1	No	2	No	59
137	Meperidine	M	No	Obinutuzumab	CLL	1	Yes	No	Yes	Dose#2	No	3	No	65
138	Meperidine	M	No	Obinutuzumab	CLL	1	Yes	No	No	--	No	2	No	65
139	Meperidine	M	No	Obinutuzumab	CLL	1	Yes	No	No	--	No	2	No	65
140	Meperidine	M	No	Rituximab	Burkitt lymphoma	1	Yes	No	Yes	Dose#1	Yes	2	Yes	37
141	Meperidine	M	No	Rituximab	B-cell ALL	1	Yes	No	Yes	Dose#1	No	2	No	55
142	Meperidine	M	No	Rituximab	B-cell ALL	1	Yes	No	Yes	Dose#1	No	2	No	45
143	Meperidine	F	No	Rituximab	B-cell ALL	1	Yes	No	Yes	Dose#1	Yes	3	No	54
144	Meperidine	M	No	Rituximab	Mantle Cell Lymphoma	1	Yes	No	Yes	Dose #1	No	4	No	48
145	Meperidine	F	Yes	Rituximab	DLBCL	1	Yes	No	Yes	Dose #1	Yes	2	Yes	85
146	Meperidine	F	No	Rituximab	B-cell ALL	1	Yes	No	Yes	Dose #1	No	2	No	53
147	Meperidine	F	No	Obinutuzumab	CLL	2	Yes	No	No	--	No	2	No	72
148	Meperidine	M	No	Obinutuzumab	CLL	2	Yes	No	Yes	Dose #1	No	2	No	81
149	Morphine	M	No	Rituximab	B-cell ALL	1	Yes	No	Yes	Dose #1	No	2	No	58
150	Morphine	M	No	Obinutuzumab	CLL	1	Yes	No	Yes	Dose #1	No	2	No	65
151	Morphine	M	No	Rituximab	Burkitt lymphoma	1	Yes	No	Yes	Dose#2	No	2	No	64
152	Morphine	F	No	Rituximab	ITP	1	Yes	No	Yes	Dose#2	No	2	No	58
153	Morphine	F	No	Rituximab	B-cell ALL	1	Yes	No	Yes	Dose#2	No	2	No	35
